# Supplementary material for: Ileal Crohn’s Disease Exhibits Reduced Activity of Phospholipase C-β3-Dependent Wnt/β-Catenin Signaling Pathway
Source: Cells. 2024 Jun 5;13(11):986. doi: 10.3390/cells13110986 (PMC11171731; doi:10.3390/cells13110986)
Supplement: Supplementary file 1 [file cells-13-00986-s001.zip]

Archive with 7 entries (7 files):
- cells-3021175-supplementary.pdf
- Video S1_WT_DSS_OLFM4_Green_Hoechst_Blue_Phalloidin_Magenta.mp4
- Video S2_KO_DSS_OLFM4_Green_Hoechst_Blue_Phalloidin_Magenta.mp4
- Video S3_WT_DSS_Ki67_Green_Hoechst_Blue_Phalloidin_Magenta.mp4
- Video S4_KO_DSS_Ki67_Green_Hoechst_Blue_Phalloidin_Magenta.mp4
- Video S5_WT_DSS_UEA1_Green_Hoechst_Blue_Phalloidin_Magenta.mp4
- Video S6_KO_DSS_UEA1_Green_Hoechst_Blue_Phalloidin_Magenta.mp4
